# Supplementary material for: Effects of Lactic Acid and Glyceryl Lactate on Growth Performance, Antioxidant Capacity, and Intestinal Health of Piglets
Source: Antioxidants (Basel). 2025 Mar 26;14(4):391. doi: 10.3390/antiox14040391 (PMC12023924; doi:10.3390/antiox14040391)
Supplement: Supplementary file 1 [file antioxidants-14-00391-s001.zip]

Archive with 1 entries (1 files):
- antioxidants-3512433-supplementary.pdf
